# Supplementary material for: Leisure Factors Predicting the Happiness of Self-Employed Workers in South Korea
Source: Int J Environ Res Public Health. 2021 Sep 18;18(18):9852. doi: 10.3390/ijerph18189852 (PMC8470773; doi:10.3390/ijerph18189852)
Supplement: Supplementary file 1 [file ijerph-18-09852-s001.zip]

Archive with 1 entries (1 files):
- ijerph-1336175-supplementary.pdf
